# Supplementary material for: Unveiling Metal Tolerance Mechanisms in Leersia hexandra Swartz under Cr/Ni Co-Pollution by Studying Endophytes and Plant Metabolites
Source: Metabolites. 2024 Apr 18;14(4):231. doi: 10.3390/metabo14040231 (PMC11051720; doi:10.3390/metabo14040231)
Supplement: Supplementary file 1 [file metabolites-14-00231-s001.zip]

Archive with 1 entries (1 files):
- metabolites-2955163-supplementary.pdf
